# Supplementary material for: Cognitive behavioural therapy for anxiety in children and young people on the autism spectrum: a systematic review and meta-analysis
Source: BMC Psychol. 2021 Oct 1;9:151. doi: 10.1186/s40359-021-00658-8 (PMC8487131; doi:10.1186/s40359-021-00658-8)
Supplement: Supplementary file 1 — Additional file 1. PRISMA Checklist. [file 40359_2021_658_MOESM1_ESM.xlsx]

## Sheet: Study details
Study Authors	Sample size	CBT Type	Intervention delivery	Number of sessions	Duration of treatment	Duration of follow-up	Mean age of children	SD	Mean age of intervention group children	SD	Mean age of the control group children	SD	Proportion males overall sample	Proportion males Intervention	Proportion of males Control	Diagnosis - Autism/ Aspergers
Sofronoff et al., 2005	Intervention 1: N=23; Intervention 2: N=25; Control: N=23	CBT	Group	6	6 weeks	6 week follow-up			Intervention 1 - 10.56; Intervention 2 - 10.54	Intervention 1 - 0.99; Intervention 2 - 1.26	10.75	1.04		Intervention 1 87%, Intervention 2 88%	0.87	All children had a primary diagnosis of Aspergers (AS) from paediatrician
Chalfant et al., 2007	Intervention: N=28; Control: N=19	Cool Kids program	Group	12	9 weekly sessions and 3 monthly booster sessions (6 months).	None reported.	10.8	1.35					0.74			ASD 27.7%; Aspergers 72.3%
Wood et al., 2009	Intervention: N=14; Control: N=22	Building confidence CBT program	Individual	16	16 weeks	None reported.	9.2	1.49	9.18	1.42	9.22	1.57		0.71	0.65	CBT - ASD 53%, PDD-NOS 35%, Aspergers 12%; WL - ASD 48%, PDD-NOS 48%, Aspergers 4%
Sung et al., 2011	Intervention: N=33; Control: N=31	Modiﬁcations and adaptations were made from various CBT programs, including Coping Cat prorgram, Exploring feelings and unpublished anxiety management programs from the Child Guidance Clinic and Autism Resource Centre.	Group	16	16 weeks	3 and 6 months follow-up			11.33	2.03	11.09	1.53	0.94	0.94	0.94	CBT - ASD/PDD-NOS 83%, Aspergers 17%; SR - ASD/PDD-NOS 82%, Aspergers 18%
Reaven et al., 2012	Intervention: N=20; Control: N=23	Facing your fears (FYF)	Group	12	12-16 weeks	3 and 6 months follow-up			125.75 months	21.47	125 months	20.45		1	0.923	FYF - 33.3% Aspergers, 67.7% ASD; TAU - 30.8% Aspergers, 58.9% ASD, 11.5% PDD-NOS)
McNally Keehn et al., 2013	Intervention: N=12; Control: N=10	Coping Cat program	Individual and two parent only sessions.	16	16 weeks	2 month follow-up	11.26	1.53	11.65	1.41	11.02	1.69		1	0.9	CBT (75% Aspergers, 25% ASD) WL (Aspergers 60%, ASD 30%)
Storch et al., 2013	Intervention: N=22; Control: N=21	BIACA	Individual families. Parents may have been present in child-focused components dependent on child's clinical and developmental needs.	16	16 weeks	3 months follow-up	8.89	1.34	8.83	1.31	8.95	1.4		0.792	0.81	CBT - ASD 41.7%, Aspergers 20.8%, PDD-NOS 37.5; TAU - ASD 14.3%, Aspergers 42.9%, PDD-NOS 42.9%
White et al., 2013	Intervention: N=13; Control: N=12	MASSI	Individual and group	13 individual, 7 group	14 weeks	None reported.	175 months (15 yrs)		170 months (14 yrs)		180 months (15 yrs)		0.77	0.73	0.8	MASSI - 73% Aspergers, 20% Autism, 7% PDD-NOS; WL - 33% Aspergers, 47% Autism, 20% PDD-NOS
McConachie et al., 2014	Intervention: N=17; Control: N=14	Exploring Feelings	Group	7	Endpoint assessment undertaken 3 months after baseline.	6 and 9 months after baseline.			11.7	1.4	11.8	1.3		0.88	0.87	Confirmed diagnosis of ASD
Storch et al., 2015	Intervention: N=16; Control: N=15	BIACA	Individual families	16	16 weeks	1 month follow-up	12.74	1.34	12.75	1.24	12.73	1.49		0.75	0.867	CBT - ASD 25%, PDD-NOS 37.5%, Aspergers 37.5%; TAU - ASD 33.3%, PDD-NOS 13.3%, Aspergers 53.3%
Wood et al., 2015	Intervention: N=19; Control: N=14	BIACA	Individual families (30 mins individual sessions each and 30 mins with parents and child together)	16	16 weeks	1 month follow-up	12.3	1.14	12.4	1.3	12.2	0.98	0.7	0.68	0.71	CBT - 63% ASD, 32% Aspergers, 5% PDD-NOS; Wait list - 72% ASD, 14% Aspergers, 14% PDD-NOS.
Clarke et al., 2016	Intervention: N=14; Control: N=14	Exploring feelings	Group	6	6 weeks	6-8 weeks post-intervention.			12.64	0.85	12.86	0.7	1	1	1	ASD
Conaughton et al., 2017	Intervention: N=20; Control: N=18	BRAVE-ONLINE program	Individual	10 child, 6 parent. Two booster sessions undertaken 1 and 3 months after completion of program.	10-14 weeks	3 months follow-up	9.74	1.3	9.81		9.67		0.857	0.762	0.952	Confirmed diagnosis of Asperger's syndrome
Luxford et al., 2017	Intervention: N=18; Control: N=17	Exploring Feelings	Group	6	3 months (6 weeks, 6 weeks follow-up)	6 week follow-up	13.2	1.1					0.89			74% ASD, 26% Asperger's syndrome
Murphy et al., 2017	Intervention: N=17; Control: N=19	MASSI CBT program	Individual and group	12 individual (plus one booster if needed) and 5 group	Not reported	12 weeks follow-up			14.94	1.63	15.56	1.91		0.59	0.63	Diagnosis of ASD
Cook et al., 2019	Intervention: N=14; Control: N=17	Fun with feelings program	Group	10	9 weeks + 1 booster session one month later	3 months follow-up	5.45	0.83	5.5	0.88	5.42	0.81	0.871	0.857	0.882	Diagnosis of Asperger's, autistic disorder or ASD (% of participants diagnosis not reported).
Maskey et al., 2019	Intervention: N=14; Control: N=13	Simplified CBT technique and VR sessions	Individual	1 CBT, 4 VR	Not reported	2 weeks and 6 months. Immediate treatment group one additional follow-up at 12 months.	129.56 (months)	24.78	130.13 (months)	28.38	129 (months)	21.51	0.781	0.813	0.75	Confirmed diagnosis of ASD (% of participants diagnosis not reported. Additional diagnoses reported).
Wood et al., 2019	Intervention 1: N=66; Intervention 2: N=59; Control: N=18	1) Standard of practice CBT (Coping Cat), 2) BIACA	Individual	16	16 weeks	6 month follow-up								BIACA - 72%; Coping CAT - 82%	1	Clinical diagnosis of ASD (% of participants diagnosis not reported).
Kilburn et al., 2020	Intervention: N=25; Control: N=24	Cool Kids ASD program	Group	10	13 weeks (10 weekly sessions with a one-week break after sessions 3, 6 & 8)	3 months	11.34	1.77	11.99	1.7	10.68	1.6	0.57	0.6	0.54	Official ASD dianosis. CBT - 40% infantile autism, 8% atypical autism, 4% atypical autism (onset), 12% Asperger's, 32% childhood disintegrative disorder, 4% PDD-NOS; WL - 45.8% infantile autism, 4.3% atypical autism, 8.3% Asperger's, 41.7% childhood disintegrative disorder.

## Sheet: Parent data
Study	Measure of Anxiety	Rater	Mean after intervention (CBT)	SD	Sample size	Control mean (follow-up)	SD	Sample size	Number of sessions
Chalfant et al., 2007	SCAS-P	Parent	13.96	5.11	28	44.16	9.04	19	12
Clarke et al., 2016	SCAS-P	Parent	27.9	9.6	14	34.1	8.4	14	6
Conaughton et al., 2017	SCAS-P	Parent	23.8	14.85	20	30.55	14.09	18	10
Cook et al., 2019	CBCL-Anx	Parent	66.07	10.17	14	74.17	10.21	17	10
Kilburn et al., 2020	SCAS-P	Parent	35.82	17.06	22	41.55	12.27	22	10
Luxford et al., 2017	SCAS-P	Parent	31.89	14.86	18	40.94	16.03	17	6
Maskey et al., 2019	SCAS-P	Parent	44.64	21.91	14	39.17	20.37	12	1 CBT + 4 VR
McConachie et al., 2014	SCAS-P	Parent	38.35	16.23	17	42	19.53	14	7
McNally Keehn et al., 2013	SCAS-P	Parent	20.08	11.34	12	31.7	13.36	10	16
Murphy et al., 2017	CASI-anx	Parent	27.93	14.72	17	22.26	10.48	19	17
Sofronoff et al., 2005	SCAS-P (Intervention 1)	Parent	36.17	16.21	23	35.61	13.34	23	6
Sofronoff et al., 2005	SCAS-P5 (Intervention 2)	Parent	32.35	14.56	25	35.61	13.34
Storch et al., 2013	MASC-P	Parent	51.96	13.44	22	58.43	12.81	21	16
Storch et al., 2015	MASC-P	Parent	56.94	17.52	16	58.62	17.56	15	16
White et al., 2013	CASI-Anx	Parent	13.6	5.67	13	16.4	8.87	12	20
Wood et al., 2009	MASC-P3	Parent	58.48	14.72	14	76.57	14.65	22	16
Wood et al., 2015	MASC-P	Parent	50.21	12.71	19	58.44	9.01	14	16
Wood et al., 2019	CBCL-Anx	Parent	0.51	0.29	63	0.77	0.27	17	16
Wood et al., 2019	CBCL-Anx	Parent	0.69	0.34	55	0.77	0.27	17

## Sheet: Child data
Study	Measure of Anxiety	Rater	Mean after intervention (CBT)	SD	Sample size	Control mean (follow-up)	SD	Sample size	Number of sessions
Chalfant et al., 2007	SCAS-C	Child	13.79	10.96	28	41.37	9.09	19	12
	RCMAS-C	Child	4.93	2.55		16.74	4.63
Clarke et al., 2016	SCAS-C	Child	28.3	9	14	33.9	6.4	14	6
Conaughton et al., 2017	SCAS-C	Child	23.77	14.31	20	29.29	12.98	18	10
Kilburn et al., 2020	SCAS-C	Child	33.79	18.71	19	39.68	15.89	19	10
Luxford et al., 2017	SCAS-C	Child	27.5	14.7	18	35.41	21.35	17	6
Maskey et al., 2019	SCAS-C	Child	37.71	18.02	14	33.85	14.31	13	1 CBT + 4 VR
McConachie et al., 2014	SCAS-C	Child	31.47	18.1	17	32.33	27.05	14	7
McNally Keehn et al., 2013	SCAS-C	Child	26.75	20.79	12	36.11	16.46	10	16
Storch et al., 2013	RCMAS	Child	2.29	1.43	22	3.48	1.63	21	16
Storch et al., 2015	RCADS	Child	23.86	15.24	16	21.88	17.19	15	16
Sung et al., 2011	SCAS-C	Child	26.54	15.57	33	27.62	13.57	31	16
Wood et al., 2009	MASC-C	Child	46.93	14.76	14	46.5	15.83	22	16
Wood et al., 2015	RCADS	Child	19.58	14.65	19	18.31	14.09	14	16

## Sheet: Clinician data
Study	Measure of Anxiety	Rater	Mean after intervention (CBT)	SD	Sample size	Control mean (follow-up)	SD	Sample size	Number of sessions
McConachie et al., 2014	ADIS	Clinician	5.59	1.28	17	6.2	1.47	14	7
McNally Keehn et al., 2013	ADIS-P	Clinician	3.67	2.5	12	6.5	1.18	10	16
Murphy et al., 2017	ADIS-C	Clinician	3.35	2.71	17	3.94	2.57	19	17
Reaven et al., 2012	ADIS-P	Clinician	2.25	0.91	20	2.83	0.98	23	12
Storch et al., 2013	PARS	Clinician	11.58	3.15	22	16.05	3.22	21	16
Storch et al., 2013	ADIS-CSR	Clinician	3.38	1.81		4.9	1.51
Storch et al., 2015	ADIS-CSR	Clinician	3.69	1.35	16	5.33	0.9	15	16
Storch et al., 2015	PARS	Clinician	10.94	3.91		13.93	3.56
White et al., 2013	PARS	Clinician	14	3.44	13	15.47	5.26	12	20
Wood et al., 2009	ADIS-CSR	Clinician	2.36	1.15	14	4.77	0.81	22	16
Wood et al., 2015	ADIS-IV-C/P	Clinician	3.28	2.1	19	4.04	1.88	14	16
Wood et al., 2015	PARS	Clinician	11.62	3.26		14.04	2.64
Wood et al., 2019	PARS	Clinician	2.13	0.91	66	2.93	0.59	18	16
Wood et al., 2019	PARS	Clinician	2.43	0.7	59	2.93	0.59	18

## Sheet: Parent follow-up data
Study	Measure of Anxiety	Rater	Duration follow-up	Mean intervention follow-up (CBT)	SD	Sample size	Control mean (follow-up)	SD	Sample size
Chalfant et al., 2007	SCAS-P	Parent	None reported.
Clarke et al., 2016	SCAS-P	Parent	6-8 weeks post-intervention.	30.2	11.2	14	34	8.9	14
Conaughton et al., 2017	SCAS-P	Parent	3 months follow-up	21.07	3.49	17	Not reported	Not reported	Not reported	CBT group only. SE not SD
Cook et al., 2019	CBCL-Anx	Parent	3 months follow-up	59.18	9.74	11	Not reported	Not reported	Not reported	CBT group only
Kilburn et al., 2020	SCAS-P	Parent	3 months							Not reported - FU assessment combined group
Luxford et al., 2017	SCAS-P	Parent	6 week follow-up	26.67	10.68	18	40.82	19.05	17
Maskey et al., 2019	SCAS-P	Parent	Immediate treatment group one additional follow-up at 12 months.							6 months data provided as end of treatment/post intervention. Target behaviours only at 12 months follow up.
McConachie et al., 2014	SCAS-P	Parent	6 and 9 months after baseline.							Data not reported, only as rate of change.
McNally Keehn et al., 2013	SCAS-P	Parent	2 months follow up	21.64	9.15	11	Not reported	Not reported	Not reported	CBT group only
Murphy et al., 2017	CASI-anx	Parent	12 weeks follow-up	27.28	14.93	15	20.13	12.52	18
Sofronoff et al., 2005	SCAS-P (Intervention 1)	Parent	6 week follow up	29.42	15.3	23	36.32	13.3	23
Sofronoff et al., 2005	SCAS-P5 (Intervention 2)	Parent	6 week follow up	21.11	10.1	25	36.32	13.3
Storch et al., 2013	MASC-P	Parent	3 months follow up	47.8	9.78	15	Not reported	Not reported	Not reported	CBT group only
Storch et al., 2015	MASC-P	Parent	1 month follow-up	45.89	19.69	9	Not reported	Not reported	Not reported	CBT group only
White et al., 2013	CASI-Anx	Parent	None reported.
Wood et al., 2009	MASC-P3	Parent	None reported.
Wood et al., 2015	MASC-P	Parent	1 month follow-up							Not reported. 13 adolescents who had been treatment responders completed 1 month follow-up assessment. Only analysis outcomes between post and 1 month assessment findings reported in written text (no Means and SDs for measures).
Wood et al., 2019	CBCL-Anx	Parent	6 month follow-up							Mentioned in trial protocol (supplementary material) that there will be 6 month follow-up. Not follow-up data reported in paper (only after treatment/post-intervention) - perhaps data not available yet for this publication?

## Sheet: Child follow-up data
Study	Measure of Anxiety	Rater	Duration follow-up	Mean intervention follow-up (CBT)	SD	Sample size	Control mean (follow-up)	SD	Sample size
Chalfant et al., 2007	SCAS-C	Child	None reported
	RCMAS-C	Child	None reported
Clarke et al., 2016	SCAS-C	Child	6-8 weeks post-intervention.	30.6	10.5	14	33.3	6.1	14
Conaughton et al., 2017	SCAS-C	Child	3 months follow-up	22.1	3.01	15	Not reported	Not reported	Not reported	CBT group only. SE not SD.
Kilburn et al., 2020	SCAS-C	Child	3 months							Not reported - FU assessment combined group
Luxford et al., 2017	SCAS-C	Child	6 week follow-up	26.82	15.5	18	30.35	14.62	17
Maskey et al., 2019	SCAS-C	Child	Immediate treatment group one additional follow-up at 12 months.							6 months data provided as end of treatment/post intervention. Target behaviours only at 12 months follow up.
McConachie et al., 2014	SCAS-C	Child	6 and 9 months after baseline.							Data not reported, only as rate of change.
McNally Keehn et al., 2013	SCAS-C	Child	2 months follow up	29	22.43	11	Not reported	Not reported	Not reported	CBT group only
Storch et al., 2013	RCMAS	Child	3 months follow up	1.93	1.67	15	Not reported	Not reported	Not reported	CBT group only
Storch et al., 2015	RCADS	Child	1 month follow-up	23.12	16.44	9	Not reported	Not reported	Not reported	CBT group only
Sung et al., 2011	SCAS-C	Child	3 months follow up	24.26	15.24	30	28.41	20.6	29
Sung et al., 2011	SCAS-C	Child	6 months follow up	21.54	14.82	30	21.17	11.97	29
Wood et al., 2009	MASC-C	Child	None reported
Wood et al., 2015	RCADS	Child	1 month follow-up							Not reported. 13 adolescents who had been treatment responders completed 1 month follow-up assessment. Only analysis outcomes between post and 1 month assessment findings reported in written text (no Means and SDs for measures).

## Sheet: Clinician follow up data
Study	Measure of Anxiety	Rater	Duration follow-up	Mean intervention follow-up (CBT)	SD	Sample size	Control mean (follow-up)	SD	Sample size
McConachie et al., 2014	ADIS	Clinician	6 and 9 months after baseline.							Not completed at follow-up (only parent and child measures)
McNally Keehn et al., 2013	ADIS-P	Clinician	2 months follow up	4.45	2.54	11	Not reported	Not reported	Not reported	CBT group only
Murphy et al., 2017	ADIS-C	Clinician	12 weeks follow-up	4.47	2.91	15	3.42	2.98	18	(Generalised anxiety)
Reaven et al., 2012	ADIS-P	Clinician	3 and 6 months follow up							No data reported. SCARED administered to parents and child at 3 and 6 months follow-up only.
Storch et al., 2013	PARS	Clinician	3 months follow up	11.2	4.28	15	Not reported	Not reported	Not reported	CBT group only
Storch et al., 2013	ADIS-CSR	Clinician	3 months follow up	3.47	2.45	15	Not reported	Not reported	Not reported	CBT group only
Storch et al., 2015	ADIS-CSR	Clinician	1 month follow-up	2.47	2.31	9	Not reported	Not reported	Not reported	CBT group only
Storch et al., 2015	PARS	Clinician	1 month follow-up	9.78	3.38	9	Not reported	Not reported	Not reported	CBT group only
White et al., 2013	PARS	Clinician	None reported
Wood et al., 2009	ADIS-CSR	Clinician	None reported
Wood et al., 2015	ADIS-IV-C/P	Clinician	1 month follow-up							Not reported. 13 adolescents who had been treatment responders completed 1 month follow-up assessment. Only analysis outcomes between post and 1 month assessment findings reported in written text (no Means and SDs for measures).
Wood et al., 2015	PARS	Clinician	1 month follow-up							Not reported. 13 adolescents who had been treatment responders completed 1 month follow-up assessment. Only analysis outcomes between post and 1 month assessment findings reported in written text (no Means and SDs for measures).
Wood et al., 2019	PARS	Clinician	6 month follow-up							Mentioned in trial protocol (supplementary material) that there will be 6 month follow-up. Not follow-up data reported in paper (only after treatment/post-intervention) - perhaps data not available yet for this publication?
